# Supplementary material for: Protein, Essential Amino Acid, and Fatty Acid Composition of Five Target Fishery Species of Central Mediterranean Sea
Source: Animals (Basel). 2024 Jul 24;14(15):2158. doi: 10.3390/ani14152158 (PMC11310956; doi:10.3390/ani14152158)
Supplement: Supplementary file 1 [file animals-14-02158-s001.zip]

Archive with 1 entries (1 files):
- animals-3070983-supplementary.pdf
